# Supplementary material for: Comparison of muscle quality and functional capacity between Japanese and Brazilian older individuals
Source: PLoS One. 2020 Dec 16;15(12):e0243589. doi: 10.1371/journal.pone.0243589 (PMC7743983; doi:10.1371/journal.pone.0243589)
Supplement: S1 Data — (XLSX) [file pone.0243589.s001.xlsx]

## Sheet: BrazilianandJapanese
Brazilians ID	Date		sex	sex	age(yrs)	height (cm)	weight (kg)	BMI (kg/m^2)	weist girth (cm)	systolic BP	diastoric BP	HR	systolic BP	diastoric BP	HR	body fat (%)	muscle mass (kg)	LBM(kg)	Thigh length	fat mass(kg)	Fat/LBM	RF MT（mm）	VI MT-anterior（mm）	RF+VI MT(mm)	SCAT(mm)	RF Echo intensity (au)	VL MT (mm)	VI MT-lateral(mm）	VL+VI-lateral MT(mm)	SCAT-lateral(mm)	VL EI (au)	SCAT(mm)	Mean MT	Mean EI	sit-up(reps/30s)	supin-up(s)	sit-to-stand(sec/10reps）	5mMax walk time (sec)	grip strength-right(kg)	grip strength-left(kg)	mean grip strength(kg)	5m normal walk(s)	TUG normal (sec)	TUG maximal (sec)
13	2019-03-13		F	0	65	157	69	27.993	92.3	111	90	81	112	88	80	47.2	37.204	36.432	37.5	32.568	0.893939	11.35	9.83	21.18	24	53.04	13.8	6.94	20.75	15.38	56.93	19.69	20.965	54.985	8	6.47	19.03	2.97	11.9	15.8	13.85	3.7	8.1	6.76
15	2019-03-14		F	0	65	159.5	61	23.9778	91.2	144	98	68	141	94	69	40.2	38.774	36.478	42	24.522	0.672241	15.81	11.72	27.53	12.01	63.17	14.24	13.81	28.06	11.12	72.91	11.565	27.795	68.04	15	2.91	13.53	2.31	25.6	22.3	23.95	4.18	7.92	5.15
52	2020-03-13		F	0	65	153	52.6	22.47	77.9	117	72	65				31.5	34.799	36.031	36	16.569	0.459854	16.865	12.3702	29.2352	12.6458	59.39	16.4565	12.0669	28.5235	10.085	68.27	11.3654	28.8793	63.83	18	3.51	16.01	2.62	24.6	22.2	23.4	3.22	7.64	5.68
26	2020-03-05		F	0	66	161	60.6	23.3787	89	138	81	71	142	74	65	39	35.832	36.966	38	23.634	0.639344	10.4906	9.46074	19.9514	12.7838	77.6067	14.0046	12.8147	26.8193	11.3655	73.3667	12.0746	23.3853	75.4867	0	5.57	23.24	3.57	27	23.9	25.45	4.44	11.5	9.71
51	2020-03-13		F	0	66	151	47	20.6131	76.6	120	70	66	109	69	62	39.2	27.683	28.576	33.5	18.424	0.644737	7.78566	7.78669	15.5723	7.90802	90.4567	9.66875	8.70313	18.3719	6.27799	89.1767	7.093	16.9721	89.8167	9	3.88	22.27	2.72	19.4	19	19.2	3.38	7.42	6.16
28	2020-03-05		F	0	67	163.5	82.2	30.7494	110.3	123	76	65	122	71	62	45.5	43.467	44.799	37.3	37.401	0.834862	16.2681	12.793	29.0611	14.581	61.1233	17.038	9.65429	26.6923	14.2939	54.5933	14.4374	27.8767	57.8583	0	8.32	31.85	3.11	22.2	20.1	21.15	3.79	9.72	7.98
44	2020-03-09		F	0	68	168	82.1	29.0887	98.4	146	88	80	139	83	79	46	43.129	44.334	37	37.766	0.851852	10.3394	8.84585	19.1853	19.6317	74.7933	18.3209	11.0618	29.3827	16.9505	61.6267	18.2911	24.284	68.21	0	4.8	19	2.81	30.3	28.1	29.2	3.71	8	6.62
46	2020-03-11		F	0	68	159.5	61.7	24.2529	87.9	112	77	78				41.3	35.16	36.2179	37.8	25.4821	0.703578	14.7411	12.9607	27.7018	13.0858	82.8567	9.54134	10.5442	20.0855	11.6744	94.02	12.3801	23.8937	88.4383	0	3.42	14.68	2.32	20.6	19.2	19.9	2.75	6.23	5.35
47	2020-03-12		F	0	68	153.5	57.5	24.4034	91.6	151	86	76	150	83	75	47.2	29.475	30.36	36	27.14	0.893939	10.6234	9.51444	20.1379	10.787	67.2467	11.6099	7.5251	19.135	7.56245	75.7733	9.17475	19.6364	71.51	0	5.21	22.46	2.72	22.5	22.1	22.3	3.19	7.6	6.41
17	2019-03-14		F	0	69	154	85	35.8408	128.5	139	90	60	141	97	61	52.7	40.998	40.205	39	44.795	1.11416	18.49	14.86	33.35	20.08	65.45	16.53	14.17	30.7	16.7	71.33	18.39	32.025	68.39	0	8.64	21.29	2.72	22.9	22.1	22.5	3.24	7.61	6.38
49	2020-03-13		F	0	70	163	89	33.4977	110.1	163	95	87	157	94	81	45.6	47.129	48.416	37.5	40.584	0.838235	18.734	12.3464	31.0803	25.6537	35.2067	12.8254	18.1841	31.0095	18.3959	62.24	22.0248	31.0449	48.7233	3	4.77	22.28	3.26	20.9	20.3	20.6	3.81	9.08	7.49
33	2020-03-06		F	0	73	157	72.3	29.3318	93	134	91	78	135	86	73	40.7	41.552	42.8739	37.2	29.4261	0.686341	15.9473	13.5843	29.5316	19.4722	61.6	20.3408	7.07217	27.413	12.4677	62.2533	15.97	28.4723	61.9267	2	3.49	19.41	2.39	22.2	20.1	21.15	3.51	9.09	6.74
38	2020-03-09		F	0	73	164	90.5	33.6481	102.8	152	93	68	140	85	66	46.2	47.406	48.689	38.5	41.811	0.858736	19.0711	12.9813	32.0524	23.1764	51.5067	17.1463	22.287	39.4334	18.8398	65.6333	21.0081	35.7429	58.57	6	5.23	18.83	2.91	28.5	24.5	26.5	3.5	8.3	6.08
35	2020-03-06		F	0	74	155	70	29.1363	108.2	117	68	78	118	69	79	46.8	36.064	37.24	33.1	32.76	0.879699	10.7525	8.21224	18.9647	23.8022	74.5733	15.5209	7.99105	23.5119	17.8662	63.1367	20.8342	21.2383	68.855	0	8.6	14.58	3.13	24.3	22.8	23.55	4.12	10.15	5.93
30	2020-03-06		F	0	79	156	60	24.6548	93.6	134	69	73	133	74	68	44.2	32.385	33.48	35.3	26.52	0.792115	9.00678	7.34554	16.3523	13.3217	76.7767	11.0085	8.40121	19.4097	11.0865	71.9467	12.2041	17.881	74.3617	0	7.13	20.33	3.21	21.9	20.7	21.3	3.93	9.3	7.83
23	2020-03-05		F	0	80	162	68.7	26.1774	99.4	122	77	71	130	73	70	46.1	36.03	37.0293	36.6	31.6707	0.855288	7.5425	7.79375	15.3362	15.0425	71.0633	10.1451	11.9082	22.0533	9.62261	81.79	12.3326	18.6948	76.4267	0	7.52	22.94	2.83	16.8	15.3	16.05	3.57	7.35	6.83
43	2020-03-09		F	0	80	142	55.6	27.5739	87.8	122	73	91	115	73	88	42.2	31.334	32.1368	35	23.4632	0.730104	7.70966	8.17016	15.8798	15.4195	69.6133	7.94822	7.71045	15.6587	13.7517	76.26	14.5856	15.7692	72.9367	7	5.2	21.52	2.78	19.1	18	18.55	3.68	9.31	7.25
31	2020-03-06		F	0	83	144	46.7	22.5212	80.1	122	65	57	127	66	52	45.5	24.717	25.4515	33.8	21.2485	0.834862	9.47027	7.78722	17.2575	17.7059	71.67	12.7845	10.0909	22.8755	12.4079	74.39	15.0569	20.0665	73.03	0	6.84	23.11	3.55	17.1	16.8	16.95	4.22	10.01	7.89
50	2020-03-13		F	0	87	153	51.7	22.0855	85.3	143	74	75	137	77	73	38.2	30.915	31.9506	33.2	19.7494	0.618123	10.4333	8.31642	18.7497	13.1608	72.5233	10.5932	9.83094	20.4241	11.7274	72.3167	12.4441	19.5869	72.42	0	9.46	28.17	3.98	18.6	17.1	17.85	4.26	10.65	8.86
20	2020-03-04		M	1	62	165	71.2	26.1524	100	144	69	105	129	73	79	34	45.305	46.992	35.6	24.208	0.515152	13.5619	12.7348	26.2967	8.77997	61.0067	16.217	12.8394	29.0564	5.89657	62.2233	7.33827	27.6765	61.615	10	2.93	14.12	1.97	43.1	35.6	39.35	2.38	7.44	5.74
29	2020-03-05		M	1	65	177	95	30.3233	114.1	152	93	63	159	98	61	36.8	58.34	60.04	37.8	34.96	0.582278	21.4945	21.5687	43.0631	9.49925	63.1567	25.2494	18.5013	43.7507	5.41774	63.1367	7.45849	43.4069	63.1467	6	3.13	11.51	1.84	42.9	34.5	38.7	2.15	6.29	4.97
40	2020-03-09		M	1	65	177	78	24.8971	96.5	137	85	89	135	82	85	31.9	51.146	53.118	38.5	24.882	0.468429	13.7082	14.0005	27.7087	10.1305	69.64	20.2843	12.0588	32.3431	5.94504	55.1067	8.03777	30.0259	62.3733	20	2.62	11.2	1.8	39	42.1	40.55	2.17	6.29	4.17
48	2020-03-12		M	1	65	169	81.9	28.6755	97.4	126	78	63	121	76	64	27.1	57.408	59.7051	37	22.1949	0.371742	17.3346	14.0455	31.3801	8.29192	58.7367	17.048	17.6704	34.7184	6.88885	57.69	7.59039	33.0493	58.2133	10	2.33	17.98	2.39	38.7	41	39.85	3.03	7.4	5.84
3	2019-03-09		M	1	66	163	65.7	24.7281	81.5	140	88	70	141	85	69	21.9	52.511	51.3117	38.5	14.3883	0.28041	20.29	14.83	35.12	9.02	65.4	21.18	11.51	32.69	6.52	58.88	7.77	33.905	62.14	14	2.14	13.11	2.03	41.9	33.6	37.75	3.17	6.34	5.11
14	2019-03-13		M	1	67	177	97.5	31.1213	111.2	152	88	66	140	81	64	29.5	69.838	68.7375	44	28.7625	0.41844	28.42	15.96	44.38	9.51	45.15	16.22	11.74	27.96	5.39	65.39	7.45	36.17	55.27	17	3.71	17.4	2.01	44.7	38.2	41.45	3.09	6.38	5.29
16	2019-03-14		M	1	67	170	83	28.7197	105.8	141	90	68	126	84	62	35.2	55.067	53.784	40	29.216	0.54321	15.53	14.76	30.29	11.04	63.63	13.75	14.16	27.91	10.87	68.2	10.955	29.1	65.915	8	3.52	19.94	3.34	48.6	47	47.8	4.08	8.89	6.25
22	2020-03-04		M	1	68	162.5	72.1	27.3041	100.3	140	71	87	132	74	88	30.7	48.002	49.9653	38.2	22.1347	0.443001	14.1081	12.0376	26.1457	5.04434	69.06	15.5736	14.3669	29.9405	2.76177	72.5433	3.90305	28.0431	70.8017	6	2	12.95	2.12	31.8	36.9	34.35	2.94	8.89	5.44
27	2020-03-05		M	1	68	167	83.5	29.9401	111	156	96	66	150	87	65	37.9	50.145	51.8535	37.5	31.6465	0.610306	11.3174	10.0819	21.3993	8.60472	71.1867	13.321	17.2702	30.5912	6.05105	61.3733	7.32789	25.9952	66.28	0	3.29	14.02	2.08	30.9	34.2	32.55	3.07	7.15	5.87
41	2020-03-09		M	1	68	183	92.1	27.5016	107.5	112	62	65	113	66	63	39.1	54.039	56.0889	40	36.0111	0.642036	14.7754	14.6098	29.3851	9.67097	59.46	21.6565	17.5939	39.2504	7.33302	61.35	8.50199	34.3178	60.405	0	3.61	15.42	1.99	32.6	29.1	30.85	2.83	7.53	5.35
42	2020-03-09		M	1	68	173	70.5	23.5557	111	139	88	88	138	92	76	33.7	57.932	46.7415	37	23.7585	0.508296	11.9491	11.1605	23.1096	9.46179	64.5133	18.7337	12.746	31.4797	5.48877	73.3633	7.47528	27.2947	68.9383	11	3.57	15.43	2.34	42.2	40	41.1	3.79	7.84	6.16
25	2020-03-05		M	1	69	173.5	106.3	35.313	117	137	83	79	130	78	68	37	65.104	66.969	36.5	39.331	0.587302	25.0748	21.5424	46.6172	8.50465	64.53	23.2326	22.8946	46.1272	5.7718	60.9033	7.13823	46.3722	62.7167	0	4.57	14.81	2.37	39.3	33.5	36.4	2.82	7.9	6.56
39	2020-03-09		M	1	69	174.5	78.8	25.8783	104	159	75	79	148	65	76	31.7	51.796	53.8204	36	24.9796	0.464129	10.3439	10.9739	21.3179	7.35762	82.7367	12.9167	12.187	25.1037	6.84465	76.0433	7.10113	23.2108	79.39	14	3.58	17.3	2.5	43.1	38.2	40.65	3.19	7.88	6.55
53	2020-03-13		M	1	69	172	77.6	26.2304	101.8	161	94	93	159	103	89	25.6	55.491	57.7344	36.5	19.8656	0.344086	18.7118	15.9188	34.6307	5.45828	57.94	22.6702	17.3637	40.0339	4.32776	57.0567	4.89302	37.3323	57.4983	23	2.29	13.65	2.27	44.5	37.4	40.95	2.59	7.15	6.21
55	2020-03-13		M	1	69	161	88.3	34.065	115	163	94	91	156	93	91	38.3	52.639	54.4811	36.7	33.8189	0.620746	19.3941	17.1165	36.5106	10.5549	57.2867	23.028	19.0017	42.0298	7.59546	64.8967	9.07517	39.2702	61.0917	0	3.58	18.1	2.62	32.5	33.2	32.85	3.44	8.29	6.33
34	2020-03-06		M	1	70	167	68.9	24.7051	97.2	156	78	74	151	78	74	25.1	49.818	51.6061	38.8	17.2939	0.335113	15.2078	11.841	27.0487	7.62532	65.04	16.9133	12.0824	28.9957	4.83824	60.06	6.23178	28.0222	62.55	11	3.18	19.08	2.53	29.7	29.3	29.5	3.07	7.33	6.31
21	2020-03-04		M	1	72	179	76.6	23.9069	93.3	155	83	58	157	77	56	27.2	53.433	55.7648	40.6	20.8352	0.373626	16.8712	15.7419	32.6132	7.28507	59.5133	22.9587	11.4577	34.4164	3.45737	50.5733	5.37122	33.5148	55.0433	20	2.93	18.9	2.1	42.6	38.7	40.65	2.73	7.01	5.52
54	2020-03-13		M	1	72	175	77.4	25.2735	101.8	139	79	84	137	80	84	30.6	51.865	53.7156	38	23.6844	0.440922	16.4046	6.90394	23.3085	7.60685	62.8967	17.2235	14.3044	31.5279	7.37115	62.37	7.489	27.4182	62.6333	20	2.76	14.39	2.3	42.6	40.9	41.75	3.07	8.25	5.72
6	2019-03-11		M	1	73	173	100	33.4124	120	139	80	62	142	80	62	39.8	60.976	60.2	41	39.8	0.66113	17.04	25.43	42.47	8.65	57.31	22.05	18.32	40.37	4.63	53.54	6.64	41.42	55.425	0	4.79	13.92	2.67	40.3	41.7	41	4.61	10.8	6.08
12	2019-03-13		M	1	76	161	80	30.863	106	150	79	89	141	79	89	41.7	47.428	46.64	36	33.36	0.715266	19.11	23.11	42.23	14.56	52.16	17.56	24.19	41.75	10.04	61.63	12.3	41.99	56.895	0	3.21	11.35	2.16	40.3	36.5	38.4	3.24	6.48	5.01
45	2020-03-10		M	1	77	169	65.9	23.0734	89.9	143	70	63	133	75	63	27	46.141	48.107	36.5	17.793	0.369863	14.0281	14.2526	28.2807	7.94981	64.2033	14.6942	13.9104	28.6046	3.78622	69.9033	5.86802	28.4427	67.0533	13	3.24	12.83	1.7	36.4	37.8	37.1	2.53	6.45	4.92
37	2020-03-06		M	1	79	164	73.5	27.3275	106.3	134	76	79	135	78	81	39.1	43.379	44.7615	36.4	28.7385	0.642036	11.1485	5.66002	16.8085	11.3633	70.5333	12.3308	12.4996	24.8304	8.21784	75.5433	9.79058	20.8194	73.0383	9	6.5	19.15	2.61	20.8	21.8	21.3	3.53	9.1	6.41
24	2020-03-05		M	1	84	165.5	75	27.382	101	124	62	60	118	57	60	36	46.003	48	37	27	0.5625	13.0979	12.3239	25.4218	9.68098	69.17	16.4328	16.0623	32.495	4.68851	71.3033	7.18474	28.9584	70.2367	0	10.88	19.63	3.07	29.4	29.1	29.25	3.77	9.36	8.12
Japanese ID	Date		sex	sex	age(yrs)	height (cm)	weight (kg)	BMI (kg/m^2)	weist girth (cm)	systolic BP	diastoric BP	HR	systolic BP	diastoric BP	HR	body fat (%)	muscle mass (kg)	LBM(kg)	Thigh length	fat mass(kg)	Fat/LBM	RF MT（mm）	VI MT-anterior（mm）	RF+VI MT(mm)	SCAT(mm)	RF Echo intensity (au)	VL MT (mm)	VI MT-lateral(mm）	VL+VI-lateral MT(mm)	SCAT-lateral(mm)	VL EI (au)	SCAT(mm)	Mean MT	Mean EI	sit-up(reps/30s)	supin-up(s)	sit-to-stand(sec/10reps）	5mMax walk time (sec)	grip strength-right(kg)	grip strength-left(kg)	mean grip strength(kg)	5m normal walk(s)	TUG normal (sec)	TUG maximal (sec)
K15_13	2015-10-16		F	0	65	152.9	56.7	24.2531	95	127	79	71				35.6		19.4		20.1852	1.04047	16.8	19.5	36.3	9	73.49	18	13.6	31.6	8.7	64.16	8.85	33.95	68.825	16	3.87	10.19	2.05	26.3	24.4	25.35
K15_19	2015-10-16		F	0	66	145.3	42.6	20.178	78.3	112	81	94				32.3		14.8		13.7598	0.929716	10.2	11.3	21.5	12.9	81.98	15.8	12.7	28.6	10.5	66.37	11.7	25.05	74.175	3	2.9	14.08	2.97	16.8	17.8	17.3
K15_23	2015-10-16		F	0	68	156.7	52.7	21.4621	78	146	87	95				29.6		19.7		15.5992	0.791838	10.6	15.7	26.4	6.2	97.25	14.5	7	21.5	6.4	69.16	6.3	23.95	83.205	14	3.03	18.59	2.56	23.2	21.4	22.3
K16_28	2016-10-07		F	0	67	147.5	53.6	24.6366	90	128	77	71				40		32.2		21.44	0.665839	14.95	15.19	30.14	13.53	66.55	21.02	12.98	34	10.67	57.97	12.1	32.07	62.26	8	2.29	10.9	2.12	21.9	22.6	22.25
K16_35	2016-10-07		F	0	69	158.2	44.7	17.8605	74.5	114	81	90				21		35.3		9.387	0.265921	8.02	8.02	16.03	6.52	71.79	15.1	12.93	28.02	4.85	70.3	5.685	22.025	71.045	10	2.39	14.09	2.42	19.9	18.6	19.25
K16_40	2016-10-07		F	0	68	151.1	45.7	20.0165	78	118	78	65				28.2		32.8		12.8874	0.392909	12.02	6.63	20.03	11.22	70.67	14.03	8.68	22.71	6.58	68.6	8.9	21.37	69.635	12	2.11	11.19	2.16	21.1	19.6	20.35
k17_23	2017-10-06		F	0	67	156.7	58.1	23.7	85.2	162	107	101	159	103	90	35.1		37.7		20.3931	0.540931	17.7	18.5	36.2	7.4	58.59	17	11.1	28.1	5.7	51.01	6.55	32.15	54.8	12	2.67	11.71	2.44	24.9	24.4	24.65
K18_22	2018-10-12		F	0	69	149.9	45.4	20.2	82.6							36.9		28.7		16.7526	0.583714	12.7	12.54	25.23	9.12	77.51	13.44	9.37	22.81	5.93	69.17	7.525	24.02	73.34	0	4.05	9.56	2.57	20.4	18.3	19.35
k17_20	2017-10-06		F	0	68	143.7	40.7	19.7	74.4	124	79		126	72	74	20.1		32.5		8.1807	0.251714	16.8	11.7	28.5	5.2	67.67	14.5	13.2	27.7	3.1	67.56	4.15	28.1	67.615	32	1.98	9.43	1.89	26.8	28.1	27.45
K18_37	2018-10-12		F	0	65	151.7	58.9	25.6	95.3							37.3		36.9		21.9697	0.595385	16.16	14.27	30.42	9.65	66.13	16.34	9.39	25.73	7.79	56.45	8.72	28.075	61.29	11	2.67	10.47	2.18	28	25.4	26.7
K15_12	2015-10-16		F	0	70	158.5	52.7	20.9774	76.6	157	94	79				31.3		19.2		16.4951	0.85912	15.2	16.2	31.3	9.8	81.81	18.6	14.3	32.9	8.2	58.95	9	32.1	70.38	3	5.04	13.55	2.32	25.2	21.4	23.3
K16_14	2016-10-07		F	0	72	154.5	55.2	23.125	91.5	143	81	95				35.6		35.5		19.6512	0.553555	14.26	8.99	23.25	11.64	66.19	14.93	9.43	24.36	8.07	72.04	9.855	23.805	69.115	4	4.04	11.15	2.47	22.3	20.4	21.35
k17_39	2017-10-06		F	0	71	151.5	55.4	24.1	91.1	139	76	68	128	67	64	37.9		34.4		20.9966	0.610366	9.6	10	19.7	12.6	84.55	13.4	7.4	20.7	9.4	74.3	11	20.2	79.425	10	4.04	12.15	2.43	25.4	24.5	24.95
K15_29	2015-10-16		F	0	75	156.9	59.2	24.0478	98.8	151	85	73	134	78	77	35.4		20.5		20.9568	1.02228	15.5	18.1	33.6	9.8	81.21	15.3	9	24.2	9.8	64.61	9.8	28.9	72.91	0	4.84	19.59	3.09	18.6	16.1	17.35
K15_22	2015-10-16		F	0	74	150.1	57.9	25.6991	103	138	89	93				38.1		19		22.0599	1.16105	16.6	9.4	26.1	12.4	74.17	14.9	10.5	25.4	8.6	71.81	10.5	25.75	72.99	6	3.78	11.39	2.51	24.5	23.6	24.05
k17_29	2017-10-06		F	0	82	153.5	34	14.4	64.4	116	73	72				19.7		27.3		6.698	0.245348	9	4	12.9	4.8	73.97	11.8	12.1	24	4.1	79.04	4.45	18.45	76.505	0	3.68	15.48	2.9	17.2	16.4	16.8
K15_33	2015-10-16		F	0	81	152.5	55.3	23.7786	90.8	134	82	63	131	79	62	39.4		17.5		21.7882	1.24504	14.9	12.4	27.3	11.9	82.24	22.9	9.5	32.4	9.3	54.92	10.6	29.85	68.58	0	4.18	13.57	2.12	20.8	20.4	20.6
K16_07	2016-10-07		F	0	82	148.1	45	20.5165	86.5	129	87	97				34.7		29.4		15.615	0.531122	12.95	8.96	21.91	8.8	71.92	7.87	5.37	13.24	6.12	79.89	7.46	17.575	75.905	14	2.87	9.76	2.03	19.3	16.4	17.85
K18_05	2018-10-12		F	0	83	153.8	42.9	18.1	75.8							20.8		34		8.9232	0.262447	9.01	5.09	14.1	6.68	90.48	15.18	5.42	20.59	4.17	87.23	5.425	17.345	88.855	11	2.82	10.89	2.58	21.9	20.1	21
k17_01	2017-10-06		M	1	65	167.8	52.8	18.8	78.2	117	74	84				17.8		43.4		9.3984	0.216553	13	10.9	24	5.1	69.76	12.6	10.8	23.4	2.6	68.04	3.85	23.7	68.9	11	1.87	10.71	2.36	34.6	36.2	35.4
K16_41	2016-10-07		M	1	68	173.5	77.7	25.812	93.5	152	90	62	142	81	57	22		60.6		17.094	0.282079	11.28	17.82	29.1	6.65	72.58	17.62	21.6	39.22	4.69	69.82	5.67	34.16	71.2	12	2.16	10.37	1.79	34.6	37.6	36.1
K16_16	2016-10-07		M	1	67	169.1	69.5	24.3051	93	127	78	84				21.3		54.7		14.8035	0.270631	13.18	10.91	24.09	8.32	58.04	19.12	15.79	34.91	4.21	52.21	6.265	29.5	55.125	14	3.19	13.61	2.11	35.7	34.6	35.15
K15_09	2015-10-16		M	1	67	176.5	67.3	21.6036	88	131	77	83				20.8		29.5		13.9984	0.474522	14.4	17.5	31.9	10.4	72.82	15.9	17.2	33.1	5.9	54.33	8.15	32.5	63.575	16	2.03	12.04	2.07	33.5	29.9	31.7
K15_32	2015-10-16		M	1	68	166.9	56.4	20.2473	78.8	136	85	111				19		25.2		10.716	0.425238	18.3	13.7	32	3.8	49.41	17.1	16.7	33.8	2.9	51.48	3.35	32.9	50.445	12	2.26	11.56	2.5	33.6	29.2	31.4
K16_37	2016-10-07		M	1	67	175.4	74.8	24.3132	90	141	87	82				23.9		56.9		17.8772	0.314186	18.41	21.55	39.96	6.61	58.33	26.72	18.81	45.53	4.13	49.34	5.37	42.745	53.835	1	3.45	11.05	1.98	44.1	40.6	42.35
K16_36	2016-10-07		M	1	67	167.9	68.1	24.1572	91.5	146	86	96				25.7		50.6		17.5017	0.345883	11.81	11.21	23.01	6.63	75.45	21.2	12.32	33.52	3.61	62.54	5.12	28.265	68.995	15	2.98	11.3	2.59	33.3	29.7	31.5
K16_15	2016-10-07		M	1	69	160.1	65.7	25.632	83.5	183	114	92	180	111	90	31.8		44.8		20.8926	0.466353	18.33	18.98	37.3	8.6	61.89	19.35	18.18	37.53	5.12	59.15	6.86	37.415	60.52	10	2.12	8.44	2.4	25.6	21.8	23.7
k17_25	2017-10-06		M	1	65	164.3	50	18.5	75.8	138	77	74				9.7		45.1		4.85	0.107539	13.9	8.5	22.4	4.8	73.07	21.1	11.5	32.6	3.2	68.69	4	27.5	70.88	13	2.14	12.12	2.22	32.5	28.7	30.6
k17_27	2017-10-06		M	1	66	172	68.1	23	86.7	151	90	87	139	85	90	22.7		52.6		15.4587	0.293892	19.3	12.5	31.8	9.3	66.91	19.2	14.9	34.1	6.9	59.72	8.1	32.95	63.315	18	2.03	11.26	2.19	38.6	36.7	37.65
K16_24	2016-10-07		M	1	68	165.1	59.3	21.7551	79.5	126	80	79	126	80	79	26.8		43.4		15.8924	0.366184	12.27	14.44	26.71	8.85	64.46	13.76	6.46	20.22	5.5	63.67	7.175	23.465	64.065	10	3.38	12.51	2.45	34.3	33.9	34.1
K15_40	2015-10-16		M	1	67	165.7	65.7	23.9288	86.5	120	79	69				25.9		26.9		17.0163	0.632576	13.3	11.2	24.5	5.3	73.66	17.5	12.5	30	4.5	56.72	4.9	27.25	65.19	10	2.86	11.42	2.08	31.7	30.7	31.2
K16_17	2016-10-07		M	1	66	161.3	60.9	23.4072	80.5	167	98	92	155	94	87	20.2		48.6		12.3018	0.253123	17.67	21.03	38.69	6.04	62.04	21.35	19.43	40.78	3.91	43.1	4.975	39.735	52.57	26	1.93	7.93	1.77	42.9	41.7	42.3
K18_33	2018-10-12		M	1	69	165.5	58.8	21.5	83.9							21.9		45.9		12.8772	0.280549	10.17	7.11	17.28	5.1	65.43	8.67	9.55	18.22	4.12	53.64	4.61	17.75	59.535	11	2.19	9.88	2.31	42.5	33.5	38
K16_39	2016-10-07		M	1	69	165.9	69	25.0701	93.5	151	96	67				31.1		47.5		21.459	0.451768	12.16	14.34	26.49	5.38	75.59	15.23	16.64	31.86	4.71	55.38	5.045	29.175	65.485	13	2.38	10.36	2.07	37.6	30.7	34.15
K15_06	2015-10-16		M	1	70	158	59.5	23.8343	83	151	88	64	140	88	62	26.2		24		15.589	0.649542	16.5	20.6	37.1	5.9	66.46	21.1	12.8	33.9	4.1	35.54	5	35.5	51	10	3.11	14.13	3.09	31.6	28.1	29.85
K15_36	2015-10-16		M	1	73	162.9	71.7	27.0195	100.2	138	94	92				35.8		25.3		25.6686	1.01457	19.3	16.3	35.6	11.3	59.56	21.2	14.7	35.9	7.5	57.91	9.4	35.75	58.735	6	3.27	13.36	2.87	37.5	31.4	34.45
K15_39	2015-10-16		M	1	70	164.3	50.6	18.7446	73.5	111	74	64				22.6		21		11.4356	0.544552	9.7	10.7	20.4	6.3	77.07	15.2	13.6	28.8	4	62.11	5.15	24.6	69.59	11	2.39	17.5	2.52	29	30.9	29.95
k17_11	2017-10-06		M	1	71	159.2	56.3	22.2	80.2	120	80	98				25.3		42		14.2439	0.33914	21.1	16.5	37.6	4.4	54.13	21.1	8.4	29.5	3.2	54.2	3.8	33.55	54.165	13	2.11	11.76	2.01	36.8	34.9	35.85
k17_43	2017-10-06		M	1	70	165.2	60.4	22.1	81.6	102	66	75				20.5		48		12.382	0.257958	12.2	14.5	26.7	6.1	78.68	20.6	14.7	35.3	3.1	53.69	4.6	31	66.185	10	2.1	10.99	1.78	39.6	36.2	37.9
k17_35	2017-10-06		M	1	72	158.7	62.4	24.8	90.1	132	75	70				30		43.7		18.72	0.428375	19.4	16.2	35.6	5.1	73.71	20.9	18.5	39.4	3.1	65.35	4.1	37.5	69.53	20	2.31	8.7	2.4	38	36.7	37.35
K16_13	2016-10-07		M	1	79	163.9	63.4	23.6011	87.5	95	60	79				27.9		45.7		17.6886	0.387059	15.51	14.4	29.91	7.1	70.42	16.81	8.31	25.13	4.13	59.93	5.615	27.52	65.175	6	2.97	10.23	1.93	22.4	24.6	23.5
K15_03	2015-10-16		M	1	80	168.3	69.7	24.6073	89.8	159	113		164	111	87	28		27.4		19.516	0.712263	11	14.8	25.7	5.3	85.44	16.2	17	33.2	3.5	60.86	4.4	29.45	73.15	21	2.93	9.35	2.04	41.3	37.2	39.25
